# Supplementary material for: Analysis of sinusoidal post-buckling deformation of horizontal coiled tubing with initial residual bending
Source: PLoS One. 2024 May 14;19(5):e0301610. doi: 10.1371/journal.pone.0301610 (PMC11093391; doi:10.1371/journal.pone.0301610)
Supplement: S1 File — (ZIP) [file pone.0301610.s001.zip]

Archive with 19 entries (19 files):
- The values used to build graphs - Fig 9.docx
- The values used to build graphs - Fig 8 (b).docx
- The values used to build graphs - Fig 8 (a).docx
- The values used to build graphs - Fig 7 (c).docx
- The values used to build graphs - Fig 7 (b).docx
- The values used to build graphs - Fig 7 (a).docx
- The values used to build graphs - Fig 6.docx
- The values used to build graphs - Fig 5 (b).docx
- The values used to build graphs - Fig 5 (a).docx
- The values used to build graphs - Fig 4 (c).docx
- The values used to build graphs - Fig 4 (b).docx
- The values used to build graphs - Fig 4 (a).docx
- The values used to build graphs - Fig 3.docx
- The values used to build graphs - Fig 2.docx
- The values used to build graphs - Fig 13.docx
- The values used to build graphs - Fig 12.docx
- The values used to build graphs - Fig 11 (b).docx
- The values used to build graphs - Fig 11 (a).docx
- The values used to build graphs - Fig 10.docx
